# Supplementary material for: Calcium ionophore improves embryonic development and pregnancy outcomes in patients with previous developmental problems in ICSI cycles
Source: BMC Pregnancy Childbirth. 2022 Dec 2;22:894. doi: 10.1186/s12884-022-05228-3 (PMC9717248; doi:10.1186/s12884-022-05228-3)
Supplement: Supplementary file 1 — Additional file 1. [file 12884_2022_5228_MOESM1_ESM.xlsx]

## Sheet: Sheet1
Table S1 COH characteristics and preimplantation development outcomes in non-AOA and AOA group for each subgroup stratified by maternal age
	Aged < 35			Aged 35–40			Aged ≥ 40
	Non-AOA	AOA	P value	Non-AOA	AOA	P value	Non-AOA	AOA	P value
Cycles, n	52	52		27	27		18	18
Age, year	29.65 ± 2.40	30.98 ± 2.03		35.63 ± 1.86	37.00 ± 1.44		42.06 ± 1.77	42.72 ± 1.49
COH protocol, n (%)			0.313			0.557			0.37
GnRH-agonist protocol	28 (53.85%)	28 (53.85%)		14 (51.85%)	13 (48.15%)		8 (44.44%)	5 (27.78%)
GnRH-antagonist protocol	22 (42.31%)	18 (34.62%)		8 (29.63%)	8 (29.63%)		8 (44.44%)	10 (55.56%)
Other unconventional protocol	2 (3.85%)	6 (11.54%)		5 (18.52%)	6 (22.22%)		2 (11.11%)	3 (16.67%)
Gn total dose, IU	2175.29 ± 993.34	2340.14 ± 1148.96	0.303	2062.96 ± 694.67	1906.48 ± 731.85	0.692	2323.61 ± 1080.46	2630.56± 843.72	0.293
No. of MⅡ oocytes, n	408	399		175	148		106	95
Normal fertilization rate, n (%)	292 (71.57%)	269 (67.42%)	0.063	128 (73.14%)	96 (64.86%)	0.669	83 (78.30%)	57 (60.00%)	0.007*
Multi-PN formation rate, n (%)	18 (4.41%)	17 (4.26%)	0.701	1 (0.57%)	2 (1.35%)	0.285	0 (0)	3 (3.16%)	-
Cleavage rate, n (%)	286 (97.95%)	260 (96.65%)	0.735	124 (96.88%)	96 (100.00%)	0.109	83 (100.00%)	57 100.00%)	>0.999
Day 3 good quality embryos rate, n (%)	65 (22.26%)	105 (39.03%)	0.001*	44 (34.38%)	37 (38.54%)	0.54	36 (43.37%)	21 (36.84%)	0.789
good quality blastocyst formation rate, n (%)	11 (3.77%)	77 (28.62%)	< 0.001*	5 (3.91%)	26 (27.08%)	<0.001*	2 (2.41%)	14 (24.56%)	0.002*
Utilization rate, n (%)	30.65 (7.51%)	95.35 (23.90%)	< 0.001*	13.20 (7.54%)	32.30 (21.82%)	0.001*	6.75 (6.37%)	17.00 (17.89%)	0.006*
Values are presented as mean ± SD or n (%)
COH, controlled ovarian hyperstimulation; Gn, gonadotropin; MⅡ, metaphase Ⅱ; PN, pronuclear
*P < 0.05
Table S2 sperm origins and growth hormone application in non-AOA and AOA group for total and each subgroup stratified by maternal age
	Total group			Aged < 35			Aged 35–40			Aged ≥ 40
	Non-AOA	AOA	P value	Non-AOA	AOA	P value	Non-AOA	AOA	P value	Non-AOA	AOA	P value
Sperm origin, n (%)			> 0.999			> 0.999			> 0.999			> 0.999
ejaculated sperm	90 (92.78%)	90 (92.78%)		49 (94.23%)	49 (94.23%)		25 (92.56%)	25 (92.56%)		16 (88.89%)	16 (88.89%)
epididymal or testicular sperm	7 (7.22%)	7 (7.22%)		3 (5.77% )	3 (5.77% )		2 (7.41%)	2 (7.41%)		2 (11.11%)	2 (11.11%)
Growth hormone, n (%)			0.044*			0.052			0.774			0.07
Yes	28 (28.87%)	42 (43.30%)		13 (25%)	23 (44.23%)		12 (44.44%)	10 (37.04%)		3 (16.67%)	9 (50.00%)
No	69 (71.13%)	55 (56.70%)		39 (75%)	29 (55.77%)		15 (55.56%)	17 (62.96%)		15 (83.33%)	9 (50.00%)
Values are presented as n (%)
*P < 0.05
Table S3 Characteristics of embryo transfer in non-AOA and AOA group for total and subgroup aged < 35
	Total			Aged < 35
	Non-AOA	AOA	P value	Non-AOA	AOA	P value
Type of embryos transferred, %			<0.001*			0.004*
Fresh	38 (82.61%)	29 (42.00%)		21 (80.77%)	20 (45.45%)
Frozen	8 (17.39%)	40 (58.00%)		5 (19.23%)	24 (54.54%)
Stage of embryos transferred, %			<0.001*			0.005*
Day 3 good quality embryo	33 (71.74%)	26 (37.68%)		19 (73.08%)	17 (38.64%)
Blastocyst	13 (28.26%)	43 (62.32%)		7 (26.92%)	27 (61.36%)
Values are presented as n (%)
*P < 0.05
Table S4 Composition of transferred blastocysts between non-AOA and AOA group
	Non-AOA	AOA	P value
≤4BC, %	38.46% (5/13)	18.60% (8/43)	0.137
4AA/4AB/4BA, %	7.69% (1/13)	20.93% (9/43)	0.275
Values are presented as % (n/total n)
*P < 0.05
Table S5 Embryo transfer and pregnancy complications in non-AOA and AOA group for each subgroup stratified by maternal age
	Aged < 35			Aged 35–40			Aged ≥ 40
	Non-AOA	AOA	P value	Non-AOA	AOA	P value	Non-AOA	AOA	P value
Embryo transfer cycles, n	26	44		13	19		7	6
No. of embryos transferred, n	42	56		19	22		10	8
Ectopic pregnancy rate, %	20.00% (1/5)	0	-	0	0	-	0	0	-
Pregnancy loss rate, %
Early miscarriage rate	25.00% (1/4)	21.05% (4/19)	> 0.999	50.00% (2/4)	16.67% (1/6)	0.5	-	100.00% (1/1)	-
Late miscarriage rate	0	0	-	25.00% (1/4)	16.67% (1/6)	> 0.999	-	0	-
Values are presented as % (n/total n)
*P < 0.05
